# Supplementary material for: An Engineered Thermostable Laccase with Great Ability to Decolorize and Detoxify Malachite Green
Source: Int J Mol Sci. 2021 Oct 29;22(21):11755. doi: 10.3390/ijms222111755 (PMC8583942; doi:10.3390/ijms222111755)
Supplement: Supplementary file 1 [file ijms-22-11755-s001.zip]

Archive with 1 entries (1 files):
- ijms-1417109-supplementary.pdf
